# Supplementary material for: Probiotic Limosilactobacillus reuteri KUB-AC5 decreases urothelial cell invasion and enhances macrophage killing of uropathogenic Escherichia coli in vitro study
Source: Front Cell Infect Microbiol. 2024 Jul 18;14:1401462. doi: 10.3389/fcimb.2024.1401462 (PMC11291381; doi:10.3389/fcimb.2024.1401462)
Supplement: Supplementary file 3 [file Table_1.xlsx]

## Sheet: Fig 2
	Figure 2
	2A	Well/spot with UTI89	zone of inhibition (mm)
		MRS	0	0	0
		AC5	29	26	27
		MRS	0	0	0
		AC5 CFS	11.5	13	12
		Nal	44	41.5	40
	2B	Well/spot with CFT073	zone of inhibition (mm)
		MRS	0	0	0
		AC5	28	29	30
		MRS	0	0	0
		AC5 CFS	10	11	10
		Nal	40	41	40.5
	2C	Well/spot with AT31	zone of inhibition (mm)
		MRS	0	0	0	0
		AC5	32.5	32.5	31.5	31
		MRS	0	0	0	0
		AC5 CFS	8	8	8.5	8
		Nal	30	30	30	30

## Sheet: Fig 3
	Figure 3	Co-culture assay
	3A	Co-culture with UTI89
			AC5 (co-culture)			UTI89 (co-culture)			Single UTI89
		hour	(I)	(II)	(III)	(I)	(II)	(III)	(I)	(II)	(III)
		0	21000	32000	90000	30000	34000	23500	37000	32000	27500
		2	32000	34000	34000	70000	75000	85000	50000	65000	90000
		4	175000	140000	95000	80000	65000	30000	80000	85000	30000
		6	385000	400000	350000	55000	70000	85000	100000	55000	30000
		8	36500000	27500000	24000000	125000	90000	130000	80000	50000	27500
		10	230000000	200000000	200000000	100000	75000	95000	115000	140000	30000
		12	370000000	500000000	475000000	40500	28000	60000	850000	1650000	700000
		14	235000000	210000000	295000000	11500	25500	7000	2650000	2600000	1950000
		16	350000000	180000000	250000000	3000	3000	3000	8000000	4000000	6500000
	3B	Co-culture with CFT073
			AC5 (co-culture)			CFT073 (co-culture)			Single CFT073
		hour	(I)	(II)	(III)	(I)	(II)	(III)	(I)	(II)	(III)
		0	23500	31000	30500	55000	55000	60000	85000	105000	60000
		2	20500	22500	28000	100000	90000	105000	115000	90000	105000
		4	145000	185000	70000	120000	170000	130000	110000	170000	130000
		6	4150000	4450000	4600000	120000	170000	130000	110000	165000	130000
		8	39000000	44000000	40500000	535000	560000	480000	815000	640000	630000
		10	190000000	250000000	275000000	500000	490000	500000	2450000	3050000	3150000
		12	280000000	255000000	265000000	535000	575000	530000	4500000	6500000	11000000
		14	275000000	305000000	415000000	670000	615000	650000	19000000	16500000	16000000
		16	260000000	210000000	145000000	535000	345000	360000	46500000	52000000	52500000
	3C	Co-culture with AT31
			AC5 (co-culture)			AT31 (co-culture)			Single AT31
		hour	(I)	(II)	(III)	(I)	(II)	(III)	(I)	(II)	(III)
		0	32500	33000	33500	43500	43500	55000	42000	40500	70000
		2	20500	15000	25000	55000	70000	60000	60000	55000	40000
		4	335000	315000	125000	75000	80000	75000	75000	85000	65000
		6	3400000	3250000	2400000	85000	150000	160000	95000	95000	135000
		8	55000000	55000000	45000000	305000	280000	305000	385000	270000	400000
		10	290000000	310000000	350000000	270000	235000	270000	1100000	1350000	2250000
		12	315000000	270000000	290000000	200000	225000	210000	4500000	5000000	5500000
		14	510000000	350000000	410000000	285000	295000	215000	7500000	13000000	15000000
		16	230000000	190000000	120000000	95000	80000	100000	17500000	19500000	22500000
	3D	Single growth AC5
			AC5 (co-culture)
		hour	(I)	(II)	(III)
		0	30000	33000	70000
		2	29500	24500	37000
		4	80000	160000	140000
		6	220000	450000	670000
		8	32500000	29500000	27000000
		10	210000000	160000000	230000000
		12	275000000	650000000	500000000
		14	325000000	155000000	210000000
		16	255000000	135000000	185000000

## Sheet: Fig 4
	Figure 4	Adhesion assay
			AC5						ABU83972
	4A		(I)	(II)	(III)	(IV)	(V)	(VI)	(I)	(II)	(III)	(IV)	(V)	(VI)
		10^9	18200000	27300000	16300000	11000000	22100000	24100000	18000000	17200000	18600000	16500000	23000000	21400000
		10^8	8300000	9200000	7000000	5100000	5900000	5200000	9800000	10000000	9300000	6500000	7600000	7800000
		10^7	1630000	1520000	1710000	1440000	1740000	1380000	4600000	5000000	5500000	6500000	4300000	4600000
		10^6	233000	204000	249000	214000	200000	232000	4300000	5800000	4700000	4400000	5100000	6600000
				(I)	(II)	(III)	(IV)	(V)	(VI)
	4C		Untreated	88000	63000	81000	100000	108000	124000
			UTI89 + AC5 (10^6)	71000	63000	65000	116000	115000	172000
			AC5 (10^6)	263000	283000	221000	254000	262000	254000
			UTI89 + AC5 (10^9)	1400	2320	1840	2960	1600	1750
			AC5 (10^9)	8600000	12700000	10000000	10500000	10800000	11500000
	4D		Untreated	308000	251000	249000	265000	288000	353000
			CFT073 + AC5 (10^6)	288000	260000	282000	243000	234000	329000
			AC5 (10^6)	136000	148000	140000	116000	111000	188000
			CFT073 + AC5 (10^9)	4160	3160	2910	2570	1870	1880
			AC5 (10^9)	12200000	9800000	11800000	9300000	8300000	9500000
	4E		Untreated	149000	138000	137000	73000	118000	142000
			AT31 + AC5 (10^6)	199000	142000	134000	126000	123000	133000
			AC5 (10^6)	147000	171000	154000	133000	172000	131000
			AT31 + AC5 (10^9)	1440	1330	2920	1500	2170	1230
			AC5 (10^9)	11000000	8300000	11400000	9100000	10500000	11100000

## Sheet: Fig 5
	Figure 5	Invasion assay
		UM-UC-3		(I)	(II)	(III)	(IV)	(V)	(VI)
	5A	UTI89	no AC5	3650	3130	2890	2450	2680	2780
			with AC5	2010	2260	2260	1680	1720	1860
		CFT073	no AC5	7900	10000	8000	8800	10800	5600
			with AC5	3600	3200	7100	7800	5400	4700
		AT31	no AC5	740	530	680	740	650	720
			with AC5	440	400	400	210	370	380
		RAW264.7		(I)	(II)	(III)	(IV)	(V)	(VI)
	5B	UTI89	no AC5	93000	156000	108000	96000	104000	50000
			with AC5	43000	32900	29900	24000	34000	42000
		CFT073	no AC5	27400	28900	31300	30600	36200	25600
			with AC5	6300	9300	8800	6100	9000	5900
		AT31	no AC5	13900	21800	20900	21000	14000	14300
			with AC5	2670	2730	3400	3180	2900	2620

## Sheet: Fig 6
		Figure 6	Fold change in gene expression
					PBS		UTI89		CFT073		AT31
					No AC5	with AC5	No AC5	with AC5	No AC5	with AC5	No AC5	with AC5
		6A	Nos2, 1 h	(I)	0.96	72.74	1.63	67.32	1.46	73.87	1.77	81.32
				(II)	1.11	70.4	1.1	57.04	1.4	66.98	1.31	55.92
				(III)	0.94	69.55	1.38	62.06	1.59	56.24	1.7	56.88
		6B	Nos2, 3 h	(I)	0.85	45.63	31.85	45.86	3.97	57.64	2.86	45.38
				(II)	1.05	47.44	26.59	44.55	3.05	63.69	2.08	51.63
				(III)	1.12	46	36.37	51.26	3.62	41.35	2.54	42.45
		6C	IL6, 1 h	(I)	1.66	89.79	0.51	84.84	0.95	126.03	0.79	106.73
				(II)	0.32	92.43	0.65	105.97	0.77	150.44	0.49	119.74
				(III)	1.87	90.01	0.46	83.11	0.78	126.18	0.42	95.14
		6D	IL6, 3 h	(I)	1.3	37.21	13.8	1625.08	2.99	1199.12	2.1	358.94
				(II)	0.79	44.18	12.99	1622.78	3.31	913.07	2.27	342.65
				(III)	0.97	46.5	16.74	2066.6	3.49	809.52	2.37	406.31
		6E	Tnfa, 1 h	(I)	1	52.87	1.32	51.61	1.25	53.41	1.43	54.46
				(II)	1.04	53.6	0.85	45.39	1.16	56.25	1.02	44.93
				(III)	1.02	54.37	1.17	49.4	1.24	46.05	1.4	47.89
		6F	Tnfa, 3 h	(I)	0.99	41.09	36.52	45.33	5.29	56.05	3.41	47.71
				(II)	1	42.07	29.47	44.41	3.67	58.58	2.69	53.51
				(III)	1	40.49	39.89	47.46	4.74	42.97	3.08	44.75

## Sheet: Fig 7
	Figure 7	Fold change in gene expression
				PBS		UTI89		CFT073		AT31
				No AC5	with AC5	No AC5	with AC5	No AC5	with AC5	No AC5	with AC5
	7A	IL10, 1 h	(I)	0.96	17.57	1.64	17.04	2.09	19.05	1.62	21.46
			(II)	1.01	19.13	1.24	23.35	1.45	23.62	2.09	22.69
			(III)	1.02	21.87	1.39	20.55	1.85	22.68	1.48	21.33
	7B	IL10, 3 h	(I)	1.08	33.3	83.68	116.41	75.65	137.03	33.85	107.61
			(II)	0.8	28.36	86.83	125.57	85.79	149.23	35.98	95.6
			(III)	1.16	30.56	95.23	122.54	88.46	101.23	33.45	101.64
